# Supplementary material for: Factors Influencing Antibody Response to SARS-CoV-2 Vaccination
Source: Vaccines (Basel). 2023 Feb 15;11(2):451. doi: 10.3390/vaccines11020451 (PMC9967627; doi:10.3390/vaccines11020451)
Supplement: Supplementary file 1 [file vaccines-11-00451-s001.zip]

Archive with 1 entries (1 files):
- vaccines-2137658-supplementary.pdf
